# Supplementary material for: TDP1 phosphorylation by CDK1 in mitosis promotes MUS81-dependent repair of trapped Top1-DNA covalent complexes
Source: EMBO J. 2024 Jul 16;43(17):3710–32. doi: 10.1038/s44318-024-00169-3 (PMC11377750; doi:10.1038/s44318-024-00169-3)
Supplement: Supplementary file 3 — Source data Fig. 1 [file 44318_2024_169_MOESM3_ESM.zip]

Archive with 42 entries (37 files):
- SD_Figure_1.zip/Figure 1/
- SD_Figure_1.zip/Figure 1/1C/
- SD_Figure_1.zip/Figure 1/1C/1C.tif
- SD_Figure_1.zip/Figure 1/1C/Fig 1C_beta-actin.tif
- SD_Figure_1.zip/Figure 1/1C/Fig 1C_FLAG-TDP1.tif
- SD_Figure_1.zip/Figure 1/1C/Fig 1C_pHH3.tif
- SD_Figure_1.zip/Figure 1/1C/Fig 1C_pS61-TDP1.tif
- SD_Figure_1.zip/Figure 1/1D/
- SD_Figure_1.zip/Figure 1/1D/1D.tif
- SD_Figure_1.zip/Figure 1/1D/Fig 1D_actin.tif
- SD_Figure_1.zip/Figure 1/1D/Fig 1D_beta-actin.tif
- SD_Figure_1.zip/Figure 1/1D/Fig 1D_FLAG-TDP1.tif
- SD_Figure_1.zip/Figure 1/1D/Fig 1D_pHH3.tif
- SD_Figure_1.zip/Figure 1/1D/Fig 1D_ps61-TDP1.tif
- SD_Figure_1.zip/Figure 1/1D/Fig 1D_TDP1.tif
- SD_Figure_1.zip/Figure 1/1F/
- SD_Figure_1.zip/Figure 1/1F/1F.tif
- SD_Figure_1.zip/Figure 1/1F/Fig 1F_beta actin.tif
- SD_Figure_1.zip/Figure 1/1F/Fig 1F_FLAG-TDP1.tif
- SD_Figure_1.zip/Figure 1/1F/Fig 1F_pHH3.tif
- SD_Figure_1.zip/Figure 1/1F/Fig 1F_pS61-TDP1.tif
- SD_Figure_1.zip/Figure 1/1G/
- SD_Figure_1.zip/Figure 1/1G/1G.tif
- SD_Figure_1.zip/Figure 1/1G/Control_Series005.tif
- SD_Figure_1.zip/Figure 1/1G/Control_Series005_ch00.tif
- SD_Figure_1.zip/Figure 1/1G/Control_Series005_ch01.tif
- SD_Figure_1.zip/Figure 1/1G/Control_Series006.tif
- SD_Figure_1.zip/Figure 1/1G/Control_Series006_ch00.tif
- SD_Figure_1.zip/Figure 1/1G/Control_Series006_ch01.tif
- SD_Figure_1.zip/Figure 1/1G/Control_Series007.tif
- SD_Figure_1.zip/Figure 1/1G/Control_Series007_ch00.tif
- SD_Figure_1.zip/Figure 1/1G/Control_Series007_ch01.tif
- SD_Figure_1.zip/Figure 1/1G/Fig 1G_pS61TDP1_+CPT blue.tif
- SD_Figure_1.zip/Figure 1/1G/Fig 1G_pS61TDP1_+CPT merged.tif
- SD_Figure_1.zip/Figure 1/1G/Fig 1G_pS61TDP1_+CPT red.tif
- SD_Figure_1.zip/Figure 1/1G/Fig 1G_pS61TDP1_Aph blue.tif
- SD_Figure_1.zip/Figure 1/1G/Fig 1G_pS61TDP1_Aph merged.tif
- SD_Figure_1.zip/Figure 1/1G/Fig 1G_pS61TDP1_Aph red.tif
- SD_Figure_1.zip/Figure 1/1G/Fig 1G_pS61TDP1_-CPT blue.tif
- SD_Figure_1.zip/Figure 1/1G/Fig 1G_pS61TDP1_-CPT merged.tif
- SD_Figure_1.zip/Figure 1/1G/Fig 1G_pS61TDP1_-CPT red.tif
- SD_Figure_1.zip/Figure 1/Figure 1.xlsx
