# Supplementary material for: TDP1 phosphorylation by CDK1 in mitosis promotes MUS81-dependent repair of trapped Top1-DNA covalent complexes
Source: EMBO J. 2024 Jul 16;43(17):3710–32. doi: 10.1038/s44318-024-00169-3 (PMC11377750; doi:10.1038/s44318-024-00169-3)
Supplement: Supplementary file 3 — Source data Fig. 1 [file 44318_2024_169_MOESM3_ESM.zip › SD_Figure_1.zip/Figure 1/Figure 1.xlsx]

## Sheet: Sheet1
Figure 1E	Asn			0 h			1 h			5 h
	G0/G1	S	G2/M	G0/G1	S	G2/M	G0/G1	S	G2/M	G0/G1	S	G2/M
WT	80	12	8	14	18	68	27	19	54	76	9	15
S61A	79	8	13	16	20	64	29	21	50	77	8	15
Figure 1H	Results of 3 independent experiments (n=3)
Treatment	Interphase	Mitosis	Interphase	Mitosis	Interphase	Mitosis
No CPT	1.7	55.7	1.58	57.7	1.2	52.1
CPT	1.8	55.9	1.6	56.4	1.6	57.9
Aph	0.9	50.1	1.2	49.1	1.4	51.1
