# Supplementary material for: TDP1 phosphorylation by CDK1 in mitosis promotes MUS81-dependent repair of trapped Top1-DNA covalent complexes
Source: EMBO J. 2024 Jul 16;43(17):3710–32. doi: 10.1038/s44318-024-00169-3 (PMC11377750; doi:10.1038/s44318-024-00169-3)
Supplement: Supplementary file 4 — Source data Fig. 2 [file 44318_2024_169_MOESM4_ESM.zip]

Archive with 46 entries (36 files):
- SD_Figure_2.zip/Figure 2/
- SD_Figure_2.zip/Figure 2/2A/
- SD_Figure_2.zip/Figure 2/2A/Fig 2A.tif
- SD_Figure_2.zip/Figure 2/2A/Fig 2A_CDK1_Input.tif
- SD_Figure_2.zip/Figure 2/2A/Fig 2A_CDK1_IP.tif
- SD_Figure_2.zip/Figure 2/2A/Fig 2A_TDP1_IP.tif
- SD_Figure_2.zip/Figure 2/2B/
- SD_Figure_2.zip/Figure 2/2B/Fig 2B.tif
- SD_Figure_2.zip/Figure 2/2B/Fig 2B_CDK1_Input.tif
- SD_Figure_2.zip/Figure 2/2B/Fig 2B_CDK1_IP.tif
- SD_Figure_2.zip/Figure 2/2B/Fig 2B_TDP1_IP.tif
- SD_Figure_2.zip/Figure 2/2C/
- SD_Figure_2.zip/Figure 2/2C/Fig 2C.tif
- SD_Figure_2.zip/Figure 2/2C/Fig 2C_CDK1_Input.tif
- SD_Figure_2.zip/Figure 2/2C/Fig 2C_CDK1_IP.tif
- SD_Figure_2.zip/Figure 2/2C/Fig 2C_TDP1_IP.tif
- SD_Figure_2.zip/Figure 2/2D/
- SD_Figure_2.zip/Figure 2/2D/Fig 2D.tif
- SD_Figure_2.zip/Figure 2/2D/Fig 2D_CDK1_input.tif
- SD_Figure_2.zip/Figure 2/2D/Fig 2D_CDK1_IP.tif
- SD_Figure_2.zip/Figure 2/2D/Fig 2D_TDP1_IP.tif
- SD_Figure_2.zip/Figure 2/2E/
- SD_Figure_2.zip/Figure 2/2E/Fig 2F.tif
- SD_Figure_2.zip/Figure 2/2E/Fig 2F_CDK1_IP.tif
- SD_Figure_2.zip/Figure 2/2E/Fig 2F_TDP1_input.tif
- SD_Figure_2.zip/Figure 2/2E/Fig 2F_TDP1_IP.tif
- SD_Figure_2.zip/Figure 2/2F/
- SD_Figure_2.zip/Figure 2/2F/Fig 2F.tif
- SD_Figure_2.zip/Figure 2/2F/Fig 2F_CDK1_IP.tif
- SD_Figure_2.zip/Figure 2/2F/Fig 2F_TDP1_input.tif
- SD_Figure_2.zip/Figure 2/2F/Fig 2F_TDP1_IP.tif
- SD_Figure_2.zip/Figure 2/2G/
- SD_Figure_2.zip/Figure 2/2G/Fig 2G.tif
- SD_Figure_2.zip/Figure 2/2G/Fig 2G_CDK1_input.tif
- SD_Figure_2.zip/Figure 2/2G/Fig 2G_FLAG-TDP1_input.tif
- SD_Figure_2.zip/Figure 2/2G/Fig 2H_FLAG-TDP1_IP.tif
- SD_Figure_2.zip/Figure 2/2G/Fig 2H_pS61-TDP1.tif
- SD_Figure_2.zip/Figure 2/2H/
- SD_Figure_2.zip/Figure 2/2H/Fig 2H.tif
- SD_Figure_2.zip/Figure 2/2H/Fig 2H_CDK1_input.tif
- SD_Figure_2.zip/Figure 2/2H/Fig 2H_FLAG-TDP1.tif
- SD_Figure_2.zip/Figure 2/2H/Fig 2H_pS61-TDP1.tif
- SD_Figure_2.zip/Figure 2/2I/
- SD_Figure_2.zip/Figure 2/2I/Fig 2I.tif
- SD_Figure_2.zip/Figure 2/2I/Fig 2I_pS61-TDP1.tif
- SD_Figure_2.zip/Figure 2/2I/Fig 2I_TDP1.tif
