# Supplementary material for: TDP1 phosphorylation by CDK1 in mitosis promotes MUS81-dependent repair of trapped Top1-DNA covalent complexes
Source: EMBO J. 2024 Jul 16;43(17):3710–32. doi: 10.1038/s44318-024-00169-3 (PMC11377750; doi:10.1038/s44318-024-00169-3)
Supplement: Supplementary file 5 — Source data Fig. 3 [file 44318_2024_169_MOESM5_ESM.zip]

Archive with 81 entries (66 files):
- SD_Figure_3.zip/Figure 3/
- SD_Figure_3.zip/Figure 3/3A/
- SD_Figure_3.zip/Figure 3/3A/Fig 3A.tif
- SD_Figure_3.zip/Figure 3/3A/Fig 3A_CDK1.tif
- SD_Figure_3.zip/Figure 3/3A/Fig 3A_endo-TDP1.tif
- SD_Figure_3.zip/Figure 3/3A/Fig 3A_HH3.tif
- SD_Figure_3.zip/Figure 3/3A/Fig 3A_pHH3.tif
- SD_Figure_3.zip/Figure 3/3A/Fig 3A_pS61-TDP1.tif
- SD_Figure_3.zip/Figure 3/3A/Fig 3A_TDP1.tif
- SD_Figure_3.zip/Figure 3/3C/
- SD_Figure_3.zip/Figure 3/3C/Fig  3C.tif
- SD_Figure_3.zip/Figure 3/3C/Fig 3C.tif
- SD_Figure_3.zip/Figure 3/3C/Fig 3C_CDK1.tif
- SD_Figure_3.zip/Figure 3/3C/Fig 3C_FLAG.tif
- SD_Figure_3.zip/Figure 3/3C/Fig 3C_FLAG-TDP1.tif
- SD_Figure_3.zip/Figure 3/3C/Fig 3C_HH3.tif
- SD_Figure_3.zip/Figure 3/3F/
- SD_Figure_3.zip/Figure 3/3F/+RO/
- SD_Figure_3.zip/Figure 3/3F/+RO/3F_ana.tif
- SD_Figure_3.zip/Figure 3/3F/+RO/3F_Inter.tif
- SD_Figure_3.zip/Figure 3/3F/+RO/3F_meta.tif
- SD_Figure_3.zip/Figure 3/3F/+RO/3F_pro.tif
- SD_Figure_3.zip/Figure 3/3F/+RO/3F_prometa.tif
- SD_Figure_3.zip/Figure 3/3F/+RO/3F_telo.tif
- SD_Figure_3.zip/Figure 3/3F/Fig 3F.tif
- SD_Figure_3.zip/Figure 3/3F/-RO/
- SD_Figure_3.zip/Figure 3/3F/-RO/3F_Anaphase.tif
- SD_Figure_3.zip/Figure 3/3F/-RO/3F_Interphase.tif
- SD_Figure_3.zip/Figure 3/3F/-RO/3F_Metaphase.tif
- SD_Figure_3.zip/Figure 3/3F/-RO/3F_prometaphase.tif
- SD_Figure_3.zip/Figure 3/3F/-RO/3F_Prophase.tif
- SD_Figure_3.zip/Figure 3/3F/-RO/3F_Telophase.tif
- SD_Figure_3.zip/Figure 3/3I/
- SD_Figure_3.zip/Figure 3/3I/+CPT/
- SD_Figure_3.zip/Figure 3/3I/+CPT/Anaphase.tif
- SD_Figure_3.zip/Figure 3/3I/+CPT/Inter.tif
- SD_Figure_3.zip/Figure 3/3I/+CPT/meta.tif
- SD_Figure_3.zip/Figure 3/3I/+CPT/prometa.tif
- SD_Figure_3.zip/Figure 3/3I/+CPT/Prophase.tif
- SD_Figure_3.zip/Figure 3/3I/+CPT/telophase.tif
- SD_Figure_3.zip/Figure 3/3I/-CPT/
- SD_Figure_3.zip/Figure 3/3I/-CPT/ana.tif
- SD_Figure_3.zip/Figure 3/3I/-CPT/Inter.tif
- SD_Figure_3.zip/Figure 3/3I/-CPT/Metaphase.tif
- SD_Figure_3.zip/Figure 3/3I/-CPT/prometa.tif
- SD_Figure_3.zip/Figure 3/3I/-CPT/prophase.tif
- SD_Figure_3.zip/Figure 3/3I/-CPT/Telo.tif
- SD_Figure_3.zip/Figure 3/3I/Fig 3I.tif
- SD_Figure_3.zip/Figure 3/3J/
- SD_Figure_3.zip/Figure 3/3J/+CPT/
- SD_Figure_3.zip/Figure 3/3J/+CPT/anaphase.tif
- SD_Figure_3.zip/Figure 3/3J/+CPT/Fig 3I_inter.tif
- SD_Figure_3.zip/Figure 3/3J/+CPT/metaphase.tif
- SD_Figure_3.zip/Figure 3/3J/+CPT/prometa.tif
- SD_Figure_3.zip/Figure 3/3J/+CPT/prophase.tif
- SD_Figure_3.zip/Figure 3/3J/+CPT/telo.tif
- SD_Figure_3.zip/Figure 3/3J/3J.tif
- SD_Figure_3.zip/Figure 3/3J/-CPT/
- SD_Figure_3.zip/Figure 3/3J/-CPT/anaphase.tif
- SD_Figure_3.zip/Figure 3/3J/-CPT/Inter.tif
- SD_Figure_3.zip/Figure 3/3J/-CPT/metaphase.tif
- SD_Figure_3.zip/Figure 3/3J/-CPT/prometaphase.tif
- SD_Figure_3.zip/Figure 3/3J/-CPT/prophase.tif
- SD_Figure_3.zip/Figure 3/3J/-CPT/Telophase.tif
- SD_Figure_3.zip/Figure 3/3K/
- SD_Figure_3.zip/Figure 3/3K/+CPT/
- SD_Figure_3.zip/Figure 3/3K/+CPT/ana.tif
- SD_Figure_3.zip/Figure 3/3K/+CPT/inter.tif
- SD_Figure_3.zip/Figure 3/3K/+CPT/meta.tif
- SD_Figure_3.zip/Figure 3/3K/+CPT/pro.tif
- SD_Figure_3.zip/Figure 3/3K/+CPT/prometa.tif
- SD_Figure_3.zip/Figure 3/3K/+CPT/telo.tif
- SD_Figure_3.zip/Figure 3/3K/-CPT/
- SD_Figure_3.zip/Figure 3/3K/-CPT/ana.tif
- SD_Figure_3.zip/Figure 3/3K/-CPT/inter.tif
- SD_Figure_3.zip/Figure 3/3K/-CPT/meta.tif
- SD_Figure_3.zip/Figure 3/3K/-CPT/pro.tif
- SD_Figure_3.zip/Figure 3/3K/-CPT/prometa.tif
- SD_Figure_3.zip/Figure 3/3K/-CPT/telo.tif
- SD_Figure_3.zip/Figure 3/3K/Fig 3K.tif
- SD_Figure_3.zip/Figure 3/Figure 3.xlsx
