# Supplementary material for: TDP1 phosphorylation by CDK1 in mitosis promotes MUS81-dependent repair of trapped Top1-DNA covalent complexes
Source: EMBO J. 2024 Jul 16;43(17):3710–32. doi: 10.1038/s44318-024-00169-3 (PMC11377750; doi:10.1038/s44318-024-00169-3)
Supplement: Supplementary file 5 — Source data Fig. 3 [file 44318_2024_169_MOESM5_ESM.zip › SD_Figure_3.zip/Figure 3/Figure 3.xlsx]

## Sheet: Sheet1
Figure 3B
	Chromatin bound endogenous TDP1 (n=3)			Average
Si Ctrl	0.14	0.08	0.09	0.103333
Si TDP1	0.31	0.36	0.45	0.373333
Figure 3D
	Chromatin bound FLAG-TDP1 (n=3)			Average
Si Ctrl	0.16	0.17	0.19	0.173333
Si TDP1	0.71	0.76	0.74	0.736667
Figure 3G
	-RO3306																				+RO3306
Interphase	0.91	0.94	0.96	0.9	0.96	0.91	0.99	0.89	0.93	0.9	0.91	0.93	0.99	0.91	0.9	0.91	0.91	0.96	0.9	0.97	0.92	0.89	0.92	0.88	0.89	0.91	0.97	0.95	0.9	0.89	0.93	0.87	0.96	0.86	0.83	0.9	0.93	0.95	0.99	0.95
Prophase	0.68	0.62	0.68	0.6	0.65	0.7	0.55	0.73	0.66	0.62	0.68	0.7	0.56	0.58	0.63	0.58	0.77	0.68	0.6	0.66	0.9	0.92	0.9	0.89	0.93	0.94	0.92	0.9	0.89	0.93	0.94	0.92	0.9	0.89	0.93	0.92	0.96	0.97	0.89	0.9
Prometaphase	0.15	0.1	0.12	0.15	0.15	0.18	0.14	0.15	0.11	0.16	0.15	0.23	0.13	0.15	0.09	0.17	0.16	0.12	0.15	0.16	0.91	0.93	0.91	0.9	0.91	0.9	0.93	0.91	0.9	0.98	0.97	0.96	0.92	0.9	0.81	0.88	0.95	0.97	0.932	0.896
Metaphase	0.05	0.06	0.08	0.03	0.06	0.07	0.018	0.02	0.13	0.064	0.22	0.015	0.023	0.12	0.14	0.09	0.03	0	0.023	0.012	0.88	0.87	0.88	0.94	0.96	0.76	0.87	0.88	0.94	0.96	0.76	0.87	0.88	0.94	0.96	0.78	0.83	0.93	0.94	0.89
Anaphase	0.15	0.2	0.18	0.22	0.14	0.15	0.2	0.18	0.22	0.23	0.05	0.2	0.18	0.22	0.14	0.15	0.2	0.18	0.22	0.14	0.85	0.84	0.85	0.83	0.77	0.91	0.84	0.88	0.92	0.91	0.86	0.84	0.85	0.83	0.77	0.94	0.8	0.74	0.83	0.98
Telophase	0.25	0.28	0.21	0.17	0.24	0.25	0.23	0.18	0.06	0.03	0.28	0.13	0.19	0.01	0.24	0.25	0.26	0.14	0.11	0.04	0.83	0.8	0.83	0.8	0.78	0.8	0.81	0.99	0.82	0.87	0.83	0.8	0.812	0.792	0.98	0.89	0.76	0.89	0.8	0.88
Figure 3L
	TDP1-/-WT																				TDP1-/-S61A																				TDP1-/-S61D
Interphase	0.91	0.94	0.96	0.9	0.87	0.85	0.99	0.83	0.93	0.8	0.91	0.89	0.99	0.96	0.9	0.91	0.94	0.96	0.9	0.87	0.92	0.89	0.92	0.88	0.89	0.91	0.97	0.95	0.9	0.89	0.93	0.87	0.96	0.86	0.83	0.9	0.93	0.95	0.99	0.95	0.16	0.17	0.21	0.12	0.19	0.16	0.21	0.17	0.16
Prophase	0.68	0.62	0.68	0.6	0.65	0.7	0.55	0.73	0.66	0.62	0.68	0.7	0.56	0.58	0.63	0.58	0.77	0.68	0.6	0.66	0.9	0.92	0.9	0.89	0.93	0.94	0.92	0.9	0.89	0.93	0.94	0.92	0.9	0.89	0.93	0.92	0.96	0.97	0.89	0.9	0.21	0.13	0.15	0.11	0.21	0.26	0.01	0.22	0.17
Prometaphase	0.15	0.1	0.12	0.15	0.15	0.18	0.14	0.15	0.11	0.16	0.15	0.23	0.13	0.15	0.09	0.17	0.16	0.12	0.15	0.16	0.91	0.93	0.91	0.9	0.91	0.9	0.93	0.91	0.9	0.98	0.97	0.96	0.92	0.9	0.81	0.88	0.95	0.97	0.932	0.896	0.19	0.1	0.02	0.06	0.24	0.11	0.14	0.15	0.09
Metaphase	0.05	0.06	0.08	0.03	0.06	0.07	0.018	0.02	0.13	0.064	0.22	0.015	0.023	0.12	0.14	0.09	0.03	0	0.023	0.012	0.88	0.87	0.88	0.94	0.96	0.76	0.87	0.88	0.94	0.96	0.76	0.87	0.88	0.94	0.96	0.78	0.83	0.93	0.94	0.89	0.13	0.13	0.14	0.22	0.14	0.05	0.14	0.25	0.13
Anaphase	0.15	0.2	0.18	0.22	0.14	0.15	0.2	0.18	0.22	0.23	0.05	0.2	0.18	0.22	0.14	0.15	0.2	0.18	0.22	0.14	0.85	0.84	0.85	0.83	0.77	0.91	0.84	0.88	0.92	0.91	0.86	0.84	0.85	0.83	0.77	0.94	0.8	0.74	0.83	0.98	0.15	0.2	0.18	0.22	0.14	0.15	0.2	0.18	0.22
Telophase	0.25	0.18	0.21	0.17	0.24	0.25	0.23	0.18	0.06	0.03	0.28	0.13	0.19	0.11	0.24	0.25	0.16	0.14	0.11	0.24	0.83	0.8	0.83	0.8	0.78	0.8	0.81	0.99	0.82	0.87	0.83	0.8	0.812	0.792	0.98	0.89	0.76	0.89	0.8	0.88	0.14	0.18	0.21	0.17	0.24	0.25	0.14	0.16	0.08
Figure 3M
	TDP1-/-WT																				TDP1-/-S61A
Interphase	0.94	0.94	0.96	0.91	0.94	0.96	0.81	0.84	0.86	0.8	0.91	0.89	0.89	0.96	0.89	0.99	0.94	0.89	0.82	0.87	0.92	0.84	0.74	0.84	0.95	0.89	0.95	0.91	0.88	0.89	0.91	0.84	0.94	0.79	0.83	0.89	0.83	0.9	0.94	0.87	0.25	0.12	0.13	0.18	0.21	0.32	0.24	0.11	0.23
Prophase	0.72	0.62	0.55	0.57	0.65	0.7	0.55	0.73	0.66	0.62	0.68	0.7	0.56	0.58	0.63	0.58	0.77	0.68	0.6	0.66	0.9	0.92	0.96	0.89	0.95	0.91	0.94	0.81	0.84	0.95	0.93	0.96	0.91	0.89	0.95	0.94	0.9	0.91	0.85	0.89	0.14	0.19	0.11	0.16	0.22	0.17	0.02	0.08	0.28
Prometaphase	0.17	0.11	0.12	0.15	0.15	0.18	0.14	0.15	0.11	0.16	0.15	0.23	0.13	0.15	0.09	0.17	0.16	0.12	0.15	0.16	0.91	0.94	0.94	0.9	0.94	0.94	0.9	0.97	0.93	0.96	0.91	0.93	0.97	0.9	0.85	0.84	0.91	0.94	0.91	0.91	0.04	0.09	0.18	0.12	0.04	0.14	0.14	0.01	0.24
Metaphase	0.08	0.03	0.09	0.14	0.08	0.07	0.018	0.02	0.13	0.064	0.22	0.015	0.023	0.12	0.14	0.09	0.03	0	0.023	0.012	0.88	0.84	0.81	0.94	0.98	0.78	0.83	0.83	0.91	0.97	0.79	0.94	0.91	0.94	0.91	0.74	0.87	0.93	0.96	0.82	0.21	0.06	0.22	0.09	0.24	0.01	0.19	0.29	0.28
Anaphase	0.17	0.26	0.18	0.22	0.15	0.2	0.18	0.22	0.22	0.23	0.05	0.2	0.18	0.22	0.14	0.15	0.2	0.18	0.22	0.14	0.85	0.86	0.88	0.83	0.78	0.94	0.81	0.84	0.94	0.88	0.87	0.87	0.87	0.83	0.74	0.96	0.82	0.74	0.79	0.96	0.04	0.25	0.07	0.21	0.22	0.25	0.14	0.14	0.24
Telophase	0.38	0.28	0.3	0.27	0.24	0.25	0.23	0.18	0.16	0.23	0.28	0.13	0.19	0.31	0.24	0.25	0.06	0.24	0.21	0.24	0.83	0.74	0.87	0.8	0.87	0.79	0.84	0.9	0.84	0.9	0.85	0.85	0.78	0.75	0.81	0.82	0.7	0.69	0.76	0.84	0.14	0.23	0.11	0.03	0.21	0.3	0.33	0.21	0.2
[truncated: 11 more columns]
