# Supplementary material for: TDP1 phosphorylation by CDK1 in mitosis promotes MUS81-dependent repair of trapped Top1-DNA covalent complexes
Source: EMBO J. 2024 Jul 16;43(17):3710–32. doi: 10.1038/s44318-024-00169-3 (PMC11377750; doi:10.1038/s44318-024-00169-3)
Supplement: Supplementary file 6 — Source data Fig. 4 [file 44318_2024_169_MOESM6_ESM.zip]

Archive with 1 entries (1 files):
- SD_Figure_4.zip/Figure 4.xlsx
