# Supplementary material for: TDP1 phosphorylation by CDK1 in mitosis promotes MUS81-dependent repair of trapped Top1-DNA covalent complexes
Source: EMBO J. 2024 Jul 16;43(17):3710–32. doi: 10.1038/s44318-024-00169-3 (PMC11377750; doi:10.1038/s44318-024-00169-3)
Supplement: Supplementary file 6 — Source data Fig. 4 [file 44318_2024_169_MOESM6_ESM.zip › SD_Figure_4.zip/Figure 4.xlsx]

## Sheet: Sheet1
Figure 4D-F (Calculations for endogenous Top1 and TDP1)
FRA3B_FCR	Ct Control			Average Ct	Adjusted input 100%	Average Triplicate Ct	Percent input			Ct CPT			Avg Ct	Adjusted input 100%	Average Triplicate Ct	Percent input
Top1_chIP	25.12	25.12	25.19	25.1433		25.1667	1.39139		IgG	28.12	27.64	27.6	27.7867		27.6933	0.165304
T0P1_input 1%	25.67	25.65	25.61	25.6433	18.9993	17.9993				25.12	25.1	25.07	25.0967	18.4527
TDP1_chIP	24.13	20.11	20.96	21.7333		21.3467	0.504592		TDP1	18.32	20.28	19.22	19.2733		19.2467	1.56901
TDP1_input 1%	20.91	20.06	20.11	20.36	13.716	17.3827				19.04	20.31	20.34	19.8967	13.2527
Gamma H2Ax_chIP	25.12	25.16	24.18	24.82		24.5	0.0792482		Top1	15.38	15.91	16.06	15.7833		15.9217	6.13979
Gamma H2Ax_input 1%	26.12	28.15	28.19	27.4867	20.8427	14.1987				18.87	18.86	17.89	18.54	11.896
IgG_chIP	38.18	34.31	34.11	35.5333		40.11	0.0998927		Gamma	17.92	17.99	18.07	17.9933		18.0317	8.80419
IgG_input 1%	33.14	30.31	33.18	32.21	25.566	16.2327				21.18	21.16	21.17	21.17	14.526
FRA3B_FDR	Ct control									Ct CPT
Top1_chIP	23.12	22.12	22.19	22.4767		22.3333	1.18361		IgG	34.92	34.04	34.06	34.34		34.2	0.00272384
T0P1_input 1%	23.67	22.05	22.01	22.5767	15.9327	17.9993				25.92	25.18	25.94	25.68	19.036
TDP1_chIP	34.13	30.11	30.96	31.7333		31.3467	0.0397341		TDP1	27.52	28.88	28.62	28.34		28.48	0.0433805
TDP1_input 1%	26.91	26.06	27.11	26.6933	20.0493	17.3827				24.04	23.91	23.91	23.9533	17.3093
Gamma H2Ax_chIP	30.12	35.16	30.18	31.82		31	0.00277979		Top1	18.98	16.51	17.71	17.7333		17.7217	7.31837
Gamma H2Ax_input 1%	29.12	29.15	29.19	29.1533	22.5093	15.8653				20.66	20.54	20.58	20.5933	13.9493
IgG_chIP	38.18	34.31	34.11	35.5333		40.11	0.0998927		Gamma	17.92	17.91	17.97	17.9333		17.9517	8.90649
IgG_input 1%	33.14	30.31	33.18	32.21	25.566	16.2327				20.88	21.26	21.18	21.1067	14.4627
FRA16D	Ct control									Ct CPT
Top1_chIP	17.12	17.12	17.16	17.1333		17.1467	1.86157		IgG	34.92	34.04	34.06	34.34		34.2	0.0217907
T0P1_input 1%	18.07	18.05	18.01	18.0433	11.3993					28.92	28.18	28.94	28.68	22.036
TDP1_chIP	17.13	18.11	17.96	17.7333		17.8467	0.141596		TDP1	25.52	25.88	25.62	25.6733		25.6467	0.239294
TDP1_input 1%	14.91	15.06	15.11	15.0267	8.38267					24.23	23.23	23.291	23.5837	16.9397
Gamma H2Ax_chIP	16.62	16.66	16.48	16.5867		16.5333	0.363457		Top1	21.98	17.51	17.71	19.0667		18.3883	6.67232
Gamma H2Ax_input 1%	15.08	15.05	15.09	15.0733	8.42933		100			22.56	20.34	20.48	21.1267	14.4827
IgG_chIP	30.18	40.31	40.11	36.8667		38.4883	0.259689		Gamma	18.32	18.91	17.77	18.3333		18.0517	8.90649
IgG_input 1%	36.14	40.31	33.18	36.5433	29.8993					22.18	21.16	20.28	21.2067	14.5627
Figure 4G-I (Calculations endogenous Top1 after FLAG-TDP1 ectopic expression)
FRA3B_FCR	Ct Control			Average Ct	Adjusted input 100%	Average Triplicate Ct	Percent input			Ct CPT			Avg Ct	Adjusted input 100%	Average Triplicate Ct	Percent input
Top1-WT_chIP	23.82	25.02	23.19	24.01		23.6	4.12156		IgG	28.12	27.64	27.6	27.7867		27.6933	0.165304
Top1-WT_input 1%	25.67	25.65	25.61	25.6433	18.9993	17.9993				25.12	25.1	25.07	25.0967	18.4527
Top1-S61A_chIP	20.03	20.01	20.09	20.0433		20.0667	4.16945		Top1_WT	18.32	20.28	19.22	19.2733		19.2467	5.59132
Top1-S61A_input 1%	22.21	22.06	22.11	22.1267	15.4827	17.3827				21.94	21.91	21.34	21.73	15.086
									Top1_S61A	16.38	16.01	17.06	16.4833		16.7717	5.4071
										18.87	20.86	17.89	19.2067	12.5627
IgG_chIP	38.18	34.31	34.11	35.5333		40.11	0.0998927
IgG_input 1%	33.14	30.31	33.18	32.21	25.566	16.2327
FRA3B_FDR	Ct control									Ct CPT
Top1-WT_chIP	23.12	25.02	25.09	24.41		24.75	5.63021		IgG	35.92	33.04	33.06	34.0067		33.5333	0.25288
Top1-WT_input 1%	27.67	27.05	27.01	27.2433	20.5993	17.9993				31.92	31.18	31..94	31.55	24.906
Top1-S61A_chIP	23.13	23.11	25.76	24		24.88	5.57842		Top1_WT	20.52	20.28	20.02	20.2733		20.1467	7.67335
Top1-S61A_input 1%	27.91	27.06	27.11	27.36	20.716	17.3827				22.44	22.91	23.91	23.0867	16.4427
									Top1_S61A	18.88	16.01	17.61	17.5		17.555	8.2146
										20.66	20.54	20.58	20.5933	13.9493
IgG_chIP	38.18	34.31	34.11	35.5333		40.11	0.0998927
IgG_input 1%	33.14	30.31	33.18	32.21	25.566	16.2327
FRA16D	Ct control									Ct CPT
Top1-WT_chIP	18.012	18.02	17.06	17.6973		17.3787	6.01205		IgG	36.92	36.04	36.06	36.34		36.2	0.00216191
Top1-WT_input 1%	19.96	19.96	19.98	19.9667	13.3227					26.92	27.18	27.94	27.3467	20.7027
Top1-S61A_chIP	17.03	17.01	17.06	17.0333		17.0467	6.40792		Top1_WT	22.62	22.38	23.92	22.9733		23.4467	9.69018
Top1-S61A_input 1%	19.31	19.96	19.91	19.7267	13.0827					26.53	26.83	26.81	26.7233	20.0793
									Top1_S61A	17.08	17.21	17.71	17.3333		17.5217	9.17806
										21.56	20.12	20.48	20.72	14.076
IgG_chIP	30.18	40.31	40.11	36.8667		38.4883	0.259689
IgG_input 1%	36.14	40.31	33.18	36.5433	29.8993
Figure 4J-L (Calculations for ectopic FLAG-TDP1 variants)
		FLAG-TDP1
FRA3B_FCR	Ct Control			Average Ct	Adjusted input 100%	Average Triplicate Ct	Percent input			Ct CPT			Avg Ct	Adjusted input 100%	Average Triplicate Ct	Percent input
TDP1-WT_chIP	26.12	27.12	28.19	27.1433		27.6667	0.122982		WT	26.12	26.14	25.16	25.8067		25.4833	0.963611
TDP1-WT_input 1%	24.67	24.65	24.61	24.6433	17.9993	17.9993				25.12	25.1	26.07	25.43	18.786
TDP1-S61A_chIP	22.93	22.91	22.96	22.9333		22.9467	2.11383		S61A	19.92	20.28	19.52	19.9067		19.7133	5.59132
TDP1-S61A_input 1%	23.91	24.06	24.11	24.0267	17.3827	17.3827				22.14	22.31	22.14	22.1967	15.5527
Gamma H2Ax_chIP	22.12	24.16	24.18	23.4867		23.8333	0.0998465		gamma	16.98	16.91	17.06	16.9833		17.0217	8.29087
Gamma H2Ax_input 1%	27.12	27.15	27.19	27.1533	20.5093	13.8653				20.07	20.26	19.89	20.0733	13.4293
IgG_chIP	40.18	40.31	40.11	40.2		40.11	0.399571		IgG	30.32	30.29	30.27	30.2933		30.2817	0.0459069
IgG_input 1%	43.14	40.31	33.18	38.8767	32.2327	16.2327				27.18	25.16	25.17	25.8367	19.1927
FRA3B_FDR	Ct control									Ct CPT
TDP1-WT_chIP	28.12	28.12	27.16	27.8		27.48	0.116348		WT	31.74	31.74	30.76	31.4133		31.0867	0.315677
TDP1-WT_input 1%	24.47	24.05	24.61	24.3767	17.7327					28.72	29.78	29.77	29.4233	22.7793
TDP1-S61A_chIP	24.13	24.11	23.96	24.0667		24.0133	1.60198		S61A	18.52	18.58	18.52	18.54		18.53	7.22596
TDP1-S61A_input 1%	24.91	24.06	25.11	24.6933	18.0493					20.14	22.01	22	21.3833	14.7393
Gamma H2Ax_chIP	29.12	21.16	29.18	26.4867		27.8333	0.624103		gamma	17.01	17.12	17.08	17.07		17.075	12.7715
Gamma H2Ax_input 1%	27.12	27.15	27.19	27.1533	20.5093					20.91	20.66	20.68	20.75	14.106
IgG_chIP	32.18	34.31	34.11	33.5333		33.8217	0.129844		IgG	35.12	35.71	35.87	35.5667		35.7183	0.0118267
IgG_input 1%	32.14	30.31	30.18	30.8767	24.2327					28.61	28.66	30.68	29.3167	22.6727
FRA16D	Ct control									Ct CPT
TDP1-WT_chIP	18.12	18.12	17.16	17.8		17.48	0.116348		WT	31.74	31.74	30.76	31.4133		31.0867	0.315677
TDP1-WT_input 1%	14.47	14.05	14.61	14.3767	7.73267					28.72	29.78	29.77	29.4233	22.7793
TDP1-S61A_chIP	17.13	18.11	17.96	17.7333		17.8467	0.141596		S61A	18.52	18.58	18.52	18.54		18.53	5.22896
TDP1-S61A_input 1%	14.91	15.06	15.11	15.0267	8.38267					20.14	20.61	22	20.9167	14.2727
Gamma H2Ax_chIP	16.12	16.16	16.18	16.1533		16.1667	0.457927		gamma	18.01	17.12	17.08	17.4033		17.2417	11.3781
Gamma H2Ax_input 1%	14.78	15.15	15.19	15.04	8.396					20.91	20.66	20.68	20.75	14.106
IgG_chIP	35.08	35.01	35.11	35.0667		35.0883	0.265146		IgG	35.12	35.71	35.87	35.5667		35.7183	0.0118267
IgG_input 1%	33.14	33.2	33.18	33.1733	26.5293					28.61	28.66	30.68	29.3167	22.6727
													#DIV/0!		#DIV/0!	#DIV/0!
													#DIV/0!	#DIV/0!
													#DIV/0!		#DIV/0!	#DIV/0!
													#DIV/0!	#DIV/0!		100
													#DIV/0!		#DIV/0!	#DIV/0!
													#DIV/0!	#DIV/0!
													#DIV/0!		#DIV/0!	#DIV/0!
													#DIV/0!	#DIV/0!
Figure 4M-P (Calculations for enrichment at non CFSs)
Input	Actin	Actin	Actin	Avg	Adjusted Input		ChIP	Actin	Actin	Actin	Avg	Adjusted Input	enrichment over Input	% Input
IgG UT	19.84	19.74	19.54	19.7067	13.0627		IgG UT	32.32	32.53	32.32	32.39	13.0627	1.52017e-06	0.000152017
IgG CPT	19.45	19.45	19.69	19.53	12.886		IgG CPT	31.21	31.21	31.21	31.21	12.886	3.04738e-06	0.000304738
WT UT	17.67	17.73	19.02	18.14	11.496		WT UT	18.93	18.64	18.47	18.68	11.196	0.00558588	0.558588
WT CPT	18.93	18.81	18.96	18.9	12.256		WT CPT	19.26	18.84	19.32	19.14	12.256	0.00846661	0.846661
S61A UT	17.03	17.03	18.03	17.3633	10.7193		S61A UT	17.65	17.57	17.63	17.6167	10.7193	0.0083887	0.83887
S61A CPT	17.07	18.06	18.01	17.7133	11.0693		S61A CPT	16.93	16.52	16.56	16.67	11.069	0.020603	2.0603
	GAPDH	GAPDH	GAPDH	Avg				GAPDH	GAPDH	GAPDH	Avg
IgG UT	19.22	19.22	19.34	19.26	12.616		IgG UT	36.54	34.67	37.12	36.11	12.616	8.4645e-08	8.4645e-06
IgG CPT	19.25	19.27	19.46	19.3267	12.6827		IgG CPT	32.68	31.64	32.66	32.3267	12.6827	1.22058e-06	0.000122058
WT UT	19.34	19.4	19.02	19.2533	12.6093		WT UT	18.89	19.03	19.11	19.01	12.6093	0.0118361	1.18361
WT CPT	19.14	19.67	19.71	19.5067	12.8627		WT CPT	18.66	18.92	18.91	18.83	12.8627	0.0159828	1.59828
S61A UT	18.47	18.67	19.04	18.7267	12.0827		S61A UT	17.6	18.3	17.94	17.9467	12.0827	0.0171695	1.71695
S61A CPT	18.05	18.01	18.06	18.04	11.396		S61A CPT	16.55	17	16.92	16.8233	11.396	0.0232386	2.32386
	BM	BM	BM	Avg				BM	BM	BM	Avg
IgG UT	19.17	19.06	19.02	19.0833	12.4393		IgG UT	30.9	31.58	36.38	32.9533	12.4393	6.67837e-07	6.67837e-05
IgG CPT	19.07	18.99	19.15	19.07	12.426		IgG CPT	37.67	37.2	37.2	37.3567	12.426	3.12695e-08	3.12695e-06
WT UT	17.22	17.12	17.18	17.1733	10.5293		WT UT	17.74	18.14	18.01	17.9633	10.5293	0.00578286	0.578286
WT CPT	18.09	17.93	18.03	18.0167	11.3727		WT CPT	18.27	17.97	18.3	18.18	11.1727	0.00777289	0.777289
S61A UT	17.23	17.12	17.08	17.1433	10.4993		S61A UT	16.75	17.16	16.89	16.9333	10.4993	0.0115657	1.15657
S61A CPT	17.04	17.03	17.74	17.27	10.626		S61A CPT	16.18	16.26	16.22	16.22	10.626	0.0207032	2.07032
	BT	BT	BT	Avg				BT	BT		Avg
IgG UT	18.83	18.96	18.68	18.8233	12.1793		IgG UT	32.45	34.5	34.51	33.82	12.1793	3.05851e-07	3.05851e-05
IgG CPT	18.92	18.93	18.43	18.76	12.116		IgG CPT	37.05	35.07	35.07	35.73	12.116	7.78893e-08	7.78893e-06
WT UT	17.01	17.06	17.06	17.0433	10.3993		WT UT	19.12	19.28	19.79	19.3967	10.39	0.00194412	0.194412
WT CPT	16.97	17.31	17.39	17.2233	10.5793		WT CPT	19.33	19.44	19.38	19.3833	10.579	0.00223682	0.223682
S61A UT	16.65	16.4	17.09	16.7133	10.0693		S61A UT	17.07	18.07	17.98	17.7067	10.069	0.0050215	0.50215
S61A CPT	18.84	16.94	17.94	17.9067	11.2627		S61A CPT	17.07	17.43	17.37	17.29	11.2627	0.0153318	1.53318
