# Supplementary material for: TDP1 phosphorylation by CDK1 in mitosis promotes MUS81-dependent repair of trapped Top1-DNA covalent complexes
Source: EMBO J. 2024 Jul 16;43(17):3710–32. doi: 10.1038/s44318-024-00169-3 (PMC11377750; doi:10.1038/s44318-024-00169-3)
Supplement: Supplementary file 7 — Source data Fig. 5 [file 44318_2024_169_MOESM7_ESM.zip]

Archive with 22 entries (17 files):
- SD_Figure_5.zip/Figure 5/
- SD_Figure_5.zip/Figure 5/5A/
- SD_Figure_5.zip/Figure 5/5A/EV_CPT.tif
- SD_Figure_5.zip/Figure 5/5A/EV_un.tif
- SD_Figure_5.zip/Figure 5/5A/Fig 5A.tif
- SD_Figure_5.zip/Figure 5/5A/S61A_CPT.tif
- SD_Figure_5.zip/Figure 5/5A/S61A_UT.tif
- SD_Figure_5.zip/Figure 5/5A/WT_CPT.tif
- SD_Figure_5.zip/Figure 5/5A/WT_un.tif
- SD_Figure_5.zip/Figure 5/5C/
- SD_Figure_5.zip/Figure 5/5C/AB.tif
- SD_Figure_5.zip/Figure 5/5E/
- SD_Figure_5.zip/Figure 5/5E/5E.jpg
- SD_Figure_5.zip/Figure 5/5G/
- SD_Figure_5.zip/Figure 5/5G/5G.tif
- SD_Figure_5.zip/Figure 5/5G/EV_CPT.jpg
- SD_Figure_5.zip/Figure 5/5G/EV_UT.tif
- SD_Figure_5.zip/Figure 5/5G/S61A_CPT.jpg
- SD_Figure_5.zip/Figure 5/5G/S61A_UT.tif
- SD_Figure_5.zip/Figure 5/5G/WT_CPT.tif
- SD_Figure_5.zip/Figure 5/5G/WT_UT.tif
- SD_Figure_5.zip/Figure 5/Figure 5.xlsx
