# Supplementary material for: TDP1 phosphorylation by CDK1 in mitosis promotes MUS81-dependent repair of trapped Top1-DNA covalent complexes
Source: EMBO J. 2024 Jul 16;43(17):3710–32. doi: 10.1038/s44318-024-00169-3 (PMC11377750; doi:10.1038/s44318-024-00169-3)
Supplement: Supplementary file 7 — Source data Fig. 5 [file 44318_2024_169_MOESM7_ESM.zip › SD_Figure_5.zip/Figure 5/Figure 5.xlsx]

## Sheet: Sheet1
Figure 5B
	EV (UT)
gH2AX foci/ nucleus	3	1	2	4	3	2	2	2	2	3	2	4	2	3	1	2	2	2	2	2	3	3	5	3	3	1	4	4	4	2	3	3	3	3	3	3	2	3	1	1	2	3	3	3	3	2	3	2	3
Figure 5D	Results of 3 independent experiments (n=3)
	(gH2AX +ve AB)%			Average
EV	5	8	6	6.33333
EV CPT	15	17	22	18
WT	2	5	3	3.33333
WT CPT	8	10	12	10
S61A	6	8	6	6.66667
S61A CPT	26	27	29	27.3333
Figure 5F	Results of 3 independent experiments (n=3)
	(gH2AX +ve MN)%
EV	3	5	6	4.66667
EV CPT	15	17	12	14.6667
WT	2	2	1	1.66667
WT CPT	8	5	7	6.66667
S61A	6	3	6	5
S61A CPT	31	26	28	28.3333
Figure 5H
	EV (UT)
gH2AX foci per nucleus			5	5	10	4	6	12	10	9	9	10	11	15	9	9	10	16	16	8	9	9	7	10	10	11	12	9	12	8	8	9	9	9	6	5	6	9	9	9	7	6	7	5	7	10	11	8	5
Figure 5I
			EV (UT)
Top1cc foci per nucleus			1	1	2	1	3	1	2	2	1	1	3	4	2	1	3	2	1	2	2	3	2	2	4	1	3	1	3	2	3	4	3	1	3	3	1	2	4	2	1	1	1	1	2	3	3	2	1
[truncated: 253 more columns]
