# Supplementary material for: TDP1 phosphorylation by CDK1 in mitosis promotes MUS81-dependent repair of trapped Top1-DNA covalent complexes
Source: EMBO J. 2024 Jul 16;43(17):3710–32. doi: 10.1038/s44318-024-00169-3 (PMC11377750; doi:10.1038/s44318-024-00169-3)
Supplement: Supplementary file 8 — Source data Fig. 6 [file 44318_2024_169_MOESM8_ESM.zip]

Archive with 51 entries (41 files):
- SD_Figure_6.zip/Figure 6/
- SD_Figure_6.zip/Figure 6/6A/
- SD_Figure_6.zip/Figure 6/6A/EV.tif
- SD_Figure_6.zip/Figure 6/6A/S61A.tif
- SD_Figure_6.zip/Figure 6/6A/WT.tif
- SD_Figure_6.zip/Figure 6/6B/
- SD_Figure_6.zip/Figure 6/6B/EV.tif
- SD_Figure_6.zip/Figure 6/6B/S61A.tif
- SD_Figure_6.zip/Figure 6/6B/WT.tif
- SD_Figure_6.zip/Figure 6/6C/
- SD_Figure_6.zip/Figure 6/6C/EV.tif
- SD_Figure_6.zip/Figure 6/6C/S61A.tif
- SD_Figure_6.zip/Figure 6/6C/WT.tif
- SD_Figure_6.zip/Figure 6/6D/
- SD_Figure_6.zip/Figure 6/6D/EV.tif
- SD_Figure_6.zip/Figure 6/6D/S61A.tif
- SD_Figure_6.zip/Figure 6/6D/WT.tif
- SD_Figure_6.zip/Figure 6/Fig 6A.tif
- SD_Figure_6.zip/Figure 6/Fig 6B.tif
- SD_Figure_6.zip/Figure 6/Fig 6C.tif
- SD_Figure_6.zip/Figure 6/Fig 6D.tif
- SD_Figure_6.zip/Figure 6/Fig 6G/
- SD_Figure_6.zip/Figure 6/Fig 6G/Fig 6G.tif
- SD_Figure_6.zip/Figure 6/Fig 6G/FLAGTDP1S61A input.tif
- SD_Figure_6.zip/Figure 6/Fig 6G/FLAGTDP1S61A.tif
- SD_Figure_6.zip/Figure 6/Fig 6G/FLAGTDP1WT input.tif
- SD_Figure_6.zip/Figure 6/Fig 6G/FLAGTDP1WT.tif
- SD_Figure_6.zip/Figure 6/Fig 6G/HH3 S61A.tif
- SD_Figure_6.zip/Figure 6/Fig 6G/HH3 WT.tif
- SD_Figure_6.zip/Figure 6/Fig 6G/MUS81 S61A input.tif
- SD_Figure_6.zip/Figure 6/Fig 6G/MUS81 S61A.tif
- SD_Figure_6.zip/Figure 6/Fig 6G/MUS81 WT input.tif
- SD_Figure_6.zip/Figure 6/Fig 6G/MUS81 WT.tif
- SD_Figure_6.zip/Figure 6/Fig 6G/pHH3 S61A.tif
- SD_Figure_6.zip/Figure 6/Fig 6G/pHH3 WT.tif
- SD_Figure_6.zip/Figure 6/Fig 6I/
- SD_Figure_6.zip/Figure 6/Fig 6I/Fig 6I.tif
- SD_Figure_6.zip/Figure 6/Fig 6I/Si Ctr/
- SD_Figure_6.zip/Figure 6/Fig 6I/Si Ctr/EV.tif
- SD_Figure_6.zip/Figure 6/Fig 6I/Si Ctr/S61A.tif
- SD_Figure_6.zip/Figure 6/Fig 6I/Si Ctr/W.tif
- SD_Figure_6.zip/Figure 6/Fig 6I/Si MUS81/
- SD_Figure_6.zip/Figure 6/Fig 6I/Si MUS81/EV.tif
- SD_Figure_6.zip/Figure 6/Fig 6I/Si MUS81/S61A.tif
- SD_Figure_6.zip/Figure 6/Fig 6I/Si MUS81/WT.tif
- SD_Figure_6.zip/Figure 6/Fig 6J/
- SD_Figure_6.zip/Figure 6/Fig 6J/actin.tif
- SD_Figure_6.zip/Figure 6/Fig 6J/Fig 6J.tif
- SD_Figure_6.zip/Figure 6/Fig 6J/FLAG.tif
- SD_Figure_6.zip/Figure 6/Fig 6J/MUS81.tif
- SD_Figure_6.zip/Figure 6/Figure 6.xlsx
