# Supplementary material for: TDP1 phosphorylation by CDK1 in mitosis promotes MUS81-dependent repair of trapped Top1-DNA covalent complexes
Source: EMBO J. 2024 Jul 16;43(17):3710–32. doi: 10.1038/s44318-024-00169-3 (PMC11377750; doi:10.1038/s44318-024-00169-3)
Supplement: Supplementary file 8 — Source data Fig. 6 [file 44318_2024_169_MOESM8_ESM.zip › SD_Figure_6.zip/Figure 6/Figure 6.xlsx]

## Sheet: Sheet1
Figure 6E
	EV (CPT)
gH2AX foci per nucleus			25	22	23	24	16	25	23	24	17	18	19	19	20	21	20	20	21	26	21	26	25	23	22	23	24	25	20	23	24	23	25	24	24	25	23	24	23	22	24	23	24	22	25	26	28	27	26
Figure 6F	Results of 3 independent experiments (n=3)
	Percentage of BrdU +ve cells
EV (CPT)	78	84	72
WT (CPT)	25	22	21
S61A (CPT)	85	90	88
EV (Aph+CPT)	25	32	29
WT (Aph+CPT)	12	8	8
S61A (Aph+CPT)	54	56	51
EV (Aph)	5	10	12
WT (Aph)	8	4	6
S61A (Aph)	12	15	17
Figure 6H (left)		Results of 3 independent experiments (n=3)
		Interphase			Mitosis
Chromatin fraction of WT		0.98	0.97	0.96	0.12	0.19	0.11
Chromatin fraction of S61A		0.94	0.9	0.89	0.66	0.73	0.69
Figure 6H (right)		Results of 3 independent experiments (n=3)
		Interphase			Mitosis
Chromatin fraction of MUS81 in WT transfected cells		0.83	0.82	0.88	0.92	0.89	0.91
Chromatin fraction of MUS81 in S61A transfected cells		0.96	1.02	0.98	1.8	1.65	1.73
Figure 6K
	MUS81 intensity per nucleus
EV (no CPT)	0.15	0.11	0.1
EV (CPT)	0.96	0.94	0.98
WT (no CPT)	0.11	0.09	0.1
WT (CPT)	0.3	0.26	0.28
S61A (no CPT	0.15	0.16	0.17
S61A (CPT)	1.12	1.09	1.19
Figure 6L
	EV
gH2AX foci per nucleus			12	13	10	12	12	13	11	11	11	11	12	13	13	12	12	11	10	13	13	12	12	12	10	10	12	13	13	14	12	12	12	10	13	12	13	13	12	10	12	13	13	13	11	13	10	11	11
Figure 6N-P
	Ct Control			Average Ct	Adjusted input 100%	Average Triplicate Ct	Percent input			Ct CPT			Avg Ct	Adjusted input 100%	Average Triplicate Ct	Percent input
FRA3B_FDR									MUS81_EV_ChIP	18.92	18.99	18.07	18.66		18.365	6.51993
MUS81_EV_ChIP	24.13	20.11	20.96	21.7333		21.3467	0.504592		MUS81_EV_Input	21.08	21.06	21.07	21.07	14.426
MUS81_EV_Input	20.91	20.06	20.11	20.36	13.716	17.9993			MUS1-WT_chIP	18.32	19.08	19.12	18.84		18.98	1.88756
MUS1-WT_chIP	25.12	25.12	25.19	25.1433		25.1667	1.39139		MUS-WT_input 1%	19.04	20.31	20.34	19.8967	13.2527
MUS-WT_input 1%	25.67	25.65	25.61	25.6433	18.9993	17.3827			MUS81-S61A_chIP	15.38	15.91	15.06	15.45		15.255	9.74631
MUS81-S61A_chIP	25.12	25.16	24.18	24.82		24.5	0.0792482		MUS81-S61A_input 1%	18.87	18.86	17.89	18.54	11.896
MUS81-S61A_input 1%	26.12	28.15	28.19	27.4867	20.8427	14.1987			IgG_chIP	28.12	27.64	27.6	27.7867		27.6933	0.165304
IgG_chIP	38.18	34.31	34.11	35.5333		40.11	0.0998927		IgG_input 1%	25.12	25.1	25.07	25.0967	18.4527
IgG_input 1%	33.14	30.31	33.18	32.21	25.566	16.2327
FRA3B_FCR
MUS81_EV_ChIP	24.13	20.11	20.96	21.7333		21.3467	0.504592		MUS81_EV_ChIP	17.92	17.99	18.07	17.9933		18.0317	8.80419
MUS81_EV_Input	20.91	20.06	20.11	20.36	13.716	17.9993			MUS81_EV_Input	21.18	21.16	21.17	21.17	14.526
MUS1-WT_chIP	25.12	25.12	25.19	25.1433		25.1667	1.39139		MUS1-WT_chIP	18.12	18.08	18.02	18.0733		18.0467	4.23743
MUS-WT_input 1%	25.67	25.65	25.61	25.6433	18.9993	17.3827			MUS-WT_input 1%	20.04	20.01	20.34	20.13	13.486
MUS81-S61A_chIP	25.12	25.16	24.18	24.82		24.5	0.0792482		MUS81-S61A_chIP	15.38	16.91	16.06	16.1167		16.0883	10.9399
MUS81-S61A_input 1%	26.12	28.15	28.19	27.4867	20.8427	14.1987			MUS81-S61A_input 1%	20.87	18.86	18.89	19.54	12.896
IgG_chIP	38.18	34.31	34.11	35.5333		40.11	0.0998927		IgG_chIP	28.12	27.64	27.6	27.7867		27.6933	0.165304
IgG_input 1%	33.14	30.31	33.18	32.21	25.566	16.2327			IgG_input 1%	25.12	25.1	25.07	25.0967	18.4527
FRA16D
MUS81_EV_ChIP	27.12	27.08	27.09	27.0967		27.0933	0.182992		MUS81_EV_ChIP	22.02	22.04	22.06	22.04		22.05	8.55355
MUS81_EV_Input	24.67	24.65	24.61	24.6433	17.9993	17.9993			MUS81_EV_Input	25.32	25.01	25.11	25.1467	18.5027
MUS1-WT_chIP	20.13	20.11	20.06	20.1		20.08	1.21407		MUS1-WT_chIP	18.32	20.28	19.22	19.2733		19.2467	1.56901
MUS-WT_input 1%	20.91	20.06	20.11	20.36	13.716	17.3827			MUS-WT_input 1%	19.04	20.31	20.34	19.8967	13.2527
MUS81-S61A_chIP	25.12	25.16	24.18	24.82		24.5	0.0792482		MUS81-S61A_chIP	15.08	15.01	15.06	15.05		15.055	10.2073
MUS81-S61A_input 1%	26.12	28.15	28.19	27.4867	20.8427	14.1987			MUS81-S61A_input 1%	18.07	18.46	18.69	18.4067	11.7627
IgG_chIP	38.18	34.31	34.11	35.5333		40.11	0.0998927		IgG_chIP	37.18	37.31	37.11	37.2		37.155	0.0649222
IgG_input 1%	33.14	30.31	33.18	32.21	25.566	16.2327			IgG_input 1%	33.14	33.31	33.18	33.21	26.566
IgG_input 1%
[truncated: 400 more columns]
