# Supplementary material for: TDP1 phosphorylation by CDK1 in mitosis promotes MUS81-dependent repair of trapped Top1-DNA covalent complexes
Source: EMBO J. 2024 Jul 16;43(17):3710–32. doi: 10.1038/s44318-024-00169-3 (PMC11377750; doi:10.1038/s44318-024-00169-3)
Supplement: Supplementary file 9 — Source data Fig. 7 [file 44318_2024_169_MOESM9_ESM.zip]

Archive with 20 entries (16 files):
- SD_Figure_7.zip/Figure 7/
- SD_Figure_7.zip/Figure 7/Fig 7A/
- SD_Figure_7.zip/Figure 7/Fig 7A/AB.jpg
- SD_Figure_7.zip/Figure 7/Fig 7A/CB.tif
- SD_Figure_7.zip/Figure 7/Fig 7A/CD.tif
- SD_Figure_7.zip/Figure 7/Fig 7A/MN.tif
- SD_Figure_7.zip/Figure 7/Fig 7F/
- SD_Figure_7.zip/Figure 7/Fig 7F/7F1.tif
- SD_Figure_7.zip/Figure 7/Fig 7F/7F2.tif
- SD_Figure_7.zip/Figure 7/Fig 7F/7F3.tif
- SD_Figure_7.zip/Figure 7/Fig 7F/7F4.tif
- SD_Figure_7.zip/Figure 7/Fig 7F/7F5.tif
- SD_Figure_7.zip/Figure 7/Fig 7F/7F6.tif
- SD_Figure_7.zip/Figure 7/Fig 7F/Fig 7F.tif
- SD_Figure_7.zip/Figure 7/Fig 7I/
- SD_Figure_7.zip/Figure 7/Fig 7I/Actin.tif
- SD_Figure_7.zip/Figure 7/Fig 7I/Fig 7I.tif
- SD_Figure_7.zip/Figure 7/Fig 7I/MUS81.tif
- SD_Figure_7.zip/Figure 7/Fig 7I/TDP1.tif
- SD_Figure_7.zip/Figure 7/Figure 7.xlsx
