# Supplementary material for: TDP1 phosphorylation by CDK1 in mitosis promotes MUS81-dependent repair of trapped Top1-DNA covalent complexes
Source: EMBO J. 2024 Jul 16;43(17):3710–32. doi: 10.1038/s44318-024-00169-3 (PMC11377750; doi:10.1038/s44318-024-00169-3)
Supplement: Supplementary file 9 — Source data Fig. 7 [file 44318_2024_169_MOESM9_ESM.zip › SD_Figure_7.zip/Figure 7/Figure 7.xlsx]

## Sheet: Sheet1
Figure 7C-E
	EV			WT			S61A			EV (Si MUS81)			WT (Si MUS81)			S61A (Si MUS81)
MN	5	6	5	0	2	0	7	5	7	9	8	9	0	3	1	9	8	8
CB	7	6	9	2	1	2	8	9	6	4	5	4	0	1	2	3	2	3
AB	3	4	3	0	0	1	2	3	4	5	4	6	2	1	0	4	6	5
CD	6	5	7	1	2	1	7	8	6	4	4	5	0	2	1	2	2	1
Figure 7G
		EV			EV (CPT)			WT			WT (CPT)			S61A			S61A (CPT)
	Percentage of 53BP1 positive cells	8	10	12	34	40	38	4	5	8	16	20	11	6	8	15	55	46	63
Figure 7H	Mean Comet length
	Si C			Si MUS81
EV	8	12	10	5	6	6
WT	2	4	2	1	1	0
S61A	10	14	13	7	6	7
Figure 7I
CPT (nM)	siControl			siMus81
500	60.012	59.124	59.321	49.012	48.24	47.321
250	65.012	67.014	65.231	56.072	56.014	58.51
125	79.321	79.251	79.987	66.321	64.251	65.987
62.5	85.214	86.12	87.01	79.214	77.12	76.01
31.25	90.36	91.12	91.31	83.46	84.19	85.02
15.625	94.65	94.62	94.751	89.65	89.62	92.751
7.8125	98.12	97.1	97.63	93.101	95.021	94.965
3.90625	98.215	98.15	98.125	95.645	95.132	95.614
1.95312	100	100	100	100	100	100
Figure 7J
CPT (nM)	TDP1-/-			TDP1-/-WT			TDP1-/-S61A			TDP1-/- (siMUS81)			TDP1-/-WT (siMUS81)			TDP1-/-S61A (siMUS81)
500	51.012	49.124	51.321	75.236	76.124	76.321	40.023	43.023	43.124	25.012	22.24	26.321	73.236	71.124	70.321	62.39	64.26	69.45
250	64.012	60.014	62.231	77.321	80.231	80.144	55.124	55.0214	56.014	34.072	35.014	35.51	75.321	79.231	74.144	70.36	70.32	70.35
125	77.321	74.251	72.987	83.012	83.012	84.25	66.965	66.021	66.326	50.321	50.251	50.987	82.012	83.012	83.25	80.36	80.25	83.47
62.5	85.214	86.12	87.01	88.92	89.125	88.12	80.125	80.021	80.931	69.214	70.12	70.01	87.32	87.125	88.12	87.15	87.63	87.05
31.25	89.36	87.12	90.31	92.65	94.12	94.012	85	85.145	85.021	80.46	80.19	80.02	93.65	92.12	89.012	92.023	92.745	92.021
15.625	94.05	94.02	94.751	96.75	96.012	96.124	90.54	90.365	90.012	89.65	88.62	89.751	95.021	95.125	94.986	94.125	94.0145	95.364
7.8125	98.12	98.1	98.63	98.06	98.86	98.65	94.236	93.941	94.025	93.101	95.021	94.965	97.236	97.145	97.054	95.236	95.941	95.025
3.90625	99.215	99.15	99.125	99.021	99.325	99.325	99.213	99.325	99.123	96.145	96.332	99.614	98.021	98.325	98.305	97.446	97.325	98.123
0	100	100	100	100	100	100	100	100	100	100	100	100	100	100	100	100	100	100
